# Supplementary material for: Magnetic Extraction of Weathered Tire Wear Particles and Polyethylene Microplastics
Source: Polymers (Basel). 2022 Nov 29;14(23):5189. doi: 10.3390/polym14235189 (PMC9740573; doi:10.3390/polym14235189)
Supplement: Supplementary file 1 [file polymers-14-05189-s001.zip]

Archive with 3 entries (3 files):
- Supplementary.pdf
- Vedio S1. Magnetic Extraction of Polyethylene.MOV
- Vedio S2. Magnetic Extraction of Tire Wear Particle.MOV
